# Supplementary material for: Health Service Delivery Outcomes From Nursing in Genomics: A Scoping Review of the Literature (2012–2025)
Source: Int Nurs Rev. 2026 Jul 9;73(3):e70206. doi: 10.1111/inr.70206 (PMC13351011; doi:10.1111/inr.70206)
Supplement: Supplementary file 2 — Supporting File 2: inr70206‐sup‐0002‐Table S1.xlsx [file INR-73-0-s002.xlsx]

## Sheet: Included SDO N=61
Title	Author	Year	Country	Study population	Number/percentage nurses or midwives in study	Method	Interventional/Non Interventional	Nursing/midwifery activity or intervention	Cochrane outcome domain	Sub-domain	Sub-sub-domain	OMICs focus	Outcome(s)	Outcome(s) 2	Key points 1
Using iterative learning to improve understanding during the informed consent process in a South African psychiatric genomics study	Campbell, M. M.; Susser, E.; Mall, S.; Mqulwana, S. G.; Mndini, M. M.; Ntola, O. A.; Nagdee, M.; Zingela, Z.; Van Wyk, S.; Stein, D. J.	2017	South Africa	South African Xhosa people (SAX) with schizophrenia, part of Genomics of schizophrenia in South African Xhosa people project.	5 Xhosa speaking psychiatric nurses. Nurses not part of study sample (patient study) but part of the intervention.	Qualitative	Interventional	Explaining the study (reading study materials, answering questions) with a focus on complex terms such as genetics, sampling, storage and cell immortalisation.	Health service delivery outcomes (SDO)	Related to research (SDO)	Recruitment and retention to trials (patients understanding of the research at the time of recruitment)	Informed consent, decision-making support, recruitment to psychiatric OMICs research, informed consent in vulnerable populations	The iterative learning process used by the nurse recruiters to explain the study using language, cultural and contextual and literacy level appropriate tools improved the decisional capacity of the participants. Improvements in quality of understanding using the iterative learning process may be helpful in other genomic studies, especially those with vulnerable participant populations.	The nurses giving the information need to have a solid underpinning knowledge of the concepts they are explaining to potential participants/patients to ensure informed consent.
DNA Methylation Patterns in Cord Blood of Neonates Across Gestational Age	Braid, Susan M.; Okrah, Kwame; Shetty, Amol; Corrada Bravo, Hector	2017	USA	Nurse scientist study using neonatal cord blood from 385 neonates from Boston Birth Cohort.	0 - nurse researcher study	Quantitative	Non-interventional	Genetic research	Health service delivery outcomes (SDO)	Related to research (SDO)	Involvement in research (examined DNAm patterns in cord blood)	Epigenome wide association studies, research methodology	DNA methylation differences associated to phenotypes of interest may be affected by variability even after accounting for gestational age. Researchers who use umbilical cord blood for EWAS need to consider the cord blood cell type proportion variability and the statistical methods that are currently used for studies that are based on adult whole blood are not sufficient for this purpose.
A pilot study exploring the effects of ubiquinol on brain genomics after traumatic brain injury	Pierce, J. D.; Shen, Q. H.; Peltzer, J.; Thimmesch, A.; Hiebert, J. B.	2017	USA	Animal study (rats). Nurse scientist research.	Nurse scientist study.	Quantitative	Interventional	Research, animal studies	Health service delivery outcomes (SDO)	Related to research (SDO)	Involvement in research (RNA sequencing to detect cerebral gene and signaling expression profiles)	Pharmacogenomics (ubiquinol investigational medicinal product, IMP)	Giving ubiquinol (IMP) 30 minutes begore a traumatic brain injury showed a significant impact on the gene expression profiles if the cerebrum, in particular the genes representing the top four IPA networks, some of which were critical to cell survival.
CYP2D6 drug-gene and drug-drug-gene interactions among patients prescribed pharmacogenetically actionable opioids	Knisely, M. R.; Carpenter, J. S.; Draucker, C. B.; Skaar, T.; Broome, M. E.; Holmes, A. M.; Von Ah, D.	2017	USA	Patients in primary care within large public health system of an underserved and low income population	0 in sample - Nurse scientist research study.	Quantitative	Non-interventional	Research, pharmacogenomic research	Health service delivery outcomes (SDO)	Related to research (SDO)	Involvement in research (examined drug-gene and drug-drug-gene interactions among opioid patients)	Pharmacogenomics	Drug-gene and drug-drug-gene interactions may interfere with the ability of a patient to metabolise codeine and tramadol for the relief of pain as well as potentially increase the risk of adverse events. These interactions are beneficial to predicting medication response, and in reducing potential harm to patients.	Nurses need to understand more about pharmacogenomics for efforts to implement and embed pharmacogenomics in practice more widely in healthcare	Quote: 'Of note, 33 percent (n = 10) of our sample had altered CYP2D6 metabolizing status as a result of such interactions. Five different patients were identified with CYP2D6 drug-gene interactions and five additional patients were identified with potential CYP2D6 drug-drug-gene interactions with the pharmacogenetically actionable opioids. All interactions would result in altering their metaboli…
Establishing the Genomic Knowledge Matrix for Nursing Science	Regan, M.; Engler, M. B.; Coleman, B.; Daack-Hirsch, S.; Calzone, K. A.	2019	USA	Alpha testing - working group members. Following refinements and enhancement, beta testing conducted with potential end users before the ONSEN (OMICS nursing science and education network) site launched in August 2018.	Unclear of the alpha testing group. 83 in beta testing group, 16% of these were non-nurses.	Mixed	Non-interventional	Research, development of OMICs resources, OMICs nursing science	Health service delivery outcomes (SDO)	Related to research (SDO)	Involvement in research (integrating OMICS into nurisng research)	Development of OMICs nursing science resources to develop knowledge and skills	ONSEN provides an open-access, free at the point of access website which provides opportunities to share resources, build professional networks and collaborations worldwide, and optimise education and training strategies
Germline whole genome sequencing in paediatric oncology in Denmark-Practitioner perspectives	Byrjalsen, A.; Stoltze, U. K.; Castor, A.; Wahlberg, A.	2020	Denmark	Healthcare professionals co-ordinating germline whole genome sequencing (WGS) for paediatric oncology patients. HCP included paediatric oncologists, clinical geneticists, and research co-ordinating nurses.	50 percent (n=27)	Mixed	Non-interventional	Clinical research nursing, recruitment to OMICs clinical trials, discussing OMICs testing with families	Health service delivery outcomes (SDO)	Related to research (SDO)	Involvement in research (whole genome sequencing)	OMICs research, whole genome sequencing, clinical utility of OMICs, informed consent for OMICs research	Clinicians felt they had a (sometimes conflicting) 'dual role' with both clinical care and research. Research seen as vital in cases of childhood cancer to further understanding and decrease morbidity and mortality of future generations. However, there are also concerns around undue influence, informed consent, and lack of clinical utility for the research in a clinical setting.	Doctors tended to want to approach families about WGS earlier than nurses, perhaps linked to the focus of medics on treatment vs nurses pastoral caretaking role of whole family.	Complexity of the testing means that participants felt the clinician would need a good education in biosciences in order to obtain informed consent from parents and families.
Adaptation of Metabolomics and Microbiomic Research Protocols During the COVID-19 Pandemic	Butts, B.; Alford, T.; Brewster, G.; Carlson, N.; Coleman, E.; Davis, E.; Ferranti, E.; Kimble, L. P.; Narapareddy, L.; Wells, J.; Yang, I.	2022	USA	Microbiomic and metabolomic studies being conducted at the P30 centre at the Emory University Nell Hodgeson Woodruff School of Nursing (during COVID 19 pandemic)	9 members of the research team stated as RNs in author information	Descriptive	Non-interventional	Nurse scientist research, metabolomics, microbiomics, adapting OMICs research	Health service delivery outcomes (SDO)	Related to research (SDO)	Other - adapting the research processing during the COVID-19 pandemic	Metabolomics and microbiomics, nursing science research	The PIs developed multiple protocols/adaptations for managing the collection of study samples/data. Some collection of biological samples were collected from the participant's homes by the research co-ordinator for the study - protocols had to be amended to allow participants to self-collect eh specimens ahead of collection to ensure the safety of both themselves and the research staff. at the en…	Studies prioritized participants (demographic disproportionally adversely impacted by the pandemic) and ensured flexibility and adaptability in data collection/study visits. However, remote methods can be just as (if not more) costly than in-person, and create a work-life balance problem for the research team to ensure that they are able to maximise enrolment/participation.	Worth noting that the changes to the studies that were already actively collecting data when the pandemic hit is that it introduces a very significant covariant into the data. Some studies were also not able to pivot to remote data collection.
A comparison of self-evaluated survey and work sampling approach for estimating patient-care unit cost multiplier in genetic nursing activities	Mustaffa, K. H.; Shafie, A. A.; Ngu, L. H.	2022	Malaysia	Genetics nurses at a tertiary genetics referral centre in Malaysia	100% (n=9)	Quantitative	Non-interventional	OMICs nursing activity, working time study	Health Service Delivery outcomes (SDO)	Service delivery level (SDO)	Health economic outcomes (cost of care)	OMICs activity in a working time study	There were disparities between the subjective self-evaluated actives and the working sampling. Nurses in this study spent more than half of their time working away from patients, and over-estimated the time they spent on direct care activities. However, indirect care activities are a unique aspect of genetic-related care [QUOTE: ‘the considerable time spent on indirect patient-related activity di…	[QUOTE] ‘The observational data reflect current genetic nurses’ work practices. The ratio of time on patient care activities to time spent on non-care activities is 1:0.47. This means that for every hour nurses spend on care activity, e.g., assisting doctors, an additional 28 minutes are spent on non-care activity, e.g., clerical time, to deliver appropriate patient care. Hence, every hour spent …
Cost-effectiveness of bringing a nurse into an Italian genetic day clinic: a before and after study	Mordenti, M.; Tremosini, M.; Locatelli, M.; Gnoli, M.; Forni, C.; Pedrini, E.; Boarini, M.; Sangiorgi, L.	2023	Italy	a nurse brought into a genetics clinic	3	Quantitative	interventional	Nurses as part of the multidisciplinary team. A nurse was brought into a genetics clinic.	Health Service Delivery outcomes (SDO)	Service delivery level (SDO)	Health economic outcomes (cost of care)	genetic counseling/genetic health care	Majority of respondants noted improved changes (patient management, data capturing, quality of care) cost analysis proved to be a cost effective solution
A study of the practice of individual genetic counsellors and genetic nurses in Europe	Skirton, H.; Cordier, C.; Lambert, D.; Hosterey Ugander, U.; Voelckel, M. A.; O'Connor, A.	2013	Multiple	Genetic counsellors and genetics nurses	n=20 (10.1%) gave role as 'genetic nurse, however n=72 (38.6% gave educational background as either nursing diploma, nursing degree, specialist nursing qualification, masters degree in nursing or masters degree in genetic nursing.	Descriptive	Non-interventional	Genetic counselling	Health service delivery outcomes (SDO)	Service delivery level (SDO)	Other - professional role	Genetic counselling	Description of role and duties performed in role and within wider MDT. Initiating contact, discussing testing, obtaining consent, ordering the test. Returning result often done by person who saw patient last, whoever that may have been.	Countries with more GC/GN more likely to have professional association for these professionals
Allocation of work activities in a comprehensive cancer genetics program	Mahon, S. M.	2013	USA	Hereditary Cancer Program at St Louis University	1 advanced practice nurse	Time study	Non-interventional	APN with genetics credentials provides oncogenetic education and counselling	Health service delivery outcomes (SDO)	Service delivery level (SDO)	Other - professional role	Genetic counselling, education	Breakdown of time by activity for the APN provided. Highlights that activity undertaken by this nurse are complex and time/labour intensive. Highlights difficulty getting funding for this type of role.
Ten years of the national genetic diabetes nurse network: a model for the translation of genetic information into clinical care	Shepherd, M.; Colclough, K.; Ellard, S.; Hattersley, A. T.	2014	United Kingdom	Genetic diabetes nurses (GDNs) across the UK (map of regions covered given in article)	1	Descriptive	Non-interventional	Genetic diabetic nurse (GDN) project - trained GDNs across UK providing local point of expertise/knowledge. GDS were recruited via a professional network and were diabetes specialist nurses (DSNs). Activities undertaken by GDN: 1) increasing awareness of monogenic diabetes by presenting to clinicians/MDTs, 2) aid in identification of patients with suspected monogenic diabetes and referral for tes…	Health service delivery outcomes (SDO)	Service delivery level (SDO)	Service utilization (use of specific services (i.e. genetic diabetes nurse)	Monogenic diabetes	Increased awareness of monogenic diabetes across UK, increased referrals and diagnosis of probands with it as well as family members, specialist clinics set up for monogenic diabetes in UK (9 established from 1 prior to GDN initiative), education of other HCPs well-received.		GDNs had a higher positive pickup rate of patients with monogenic diabetes than those referred from other areas, indicating that they are referring appropriately and effective at identifying patients with possible monogenic diabetes. Referrals for family members (potentially misdiagnosed with diabetes type 1 or 2) also increased.
Prospective evaluation of a complex public health intervention: lessons from an initial and follow-up cross-sectional survey of the tuberculosis strain typing service in England	Mears, J.; Abubakar, I.; Crisp, D.; Maguire, H.; Innes, J. A.; Lilley, M.; Lord, J.; Cohen, T.; Borgdorff, M. W.; Vynnycky, E.; McHugh, T. D.; Sonnenberg, P.	2014	United Kingdom	Public health clinicians working in TB control (public health staff, nurses, and physicians)	53.2% (n=66)	Qualitative	Interventional	Strain typing for TB control in public health	Health service delivery outcomes (SDO)	Service delivery level (SDO)	Service utilization (use of specific services, i.e. tuberculosis strain typing service (TB-STS))	Pathogen genomics, public health	No significant increase in the usefulness of TB strain typing as assessed by nurses between initial and follow up (majority participants at both time points saw it as useful). Knowledge increase and use of TB strain typing by nurses increased between initial and follow up survey.	No change over time for contact tracing activities by nurses. No increase in epidemiological links identified by study.
More than 'information provider' and 'counselor': Constructing and negotiating roles and identities of nurses in genetic counseling sessions	Zayts, O.; Schnurr, S.	2014	China	Nurses involved in prenatal screening for Down's syndrome, and nurses involved in postnatal genetic counselling for G6PD deficiency (aka Favism).	1 nurse recruited for pre-natal, 5 recruited for postnatal (total of 6). 151 consultations audio-recorded	Qualitative	Non-interventional	Genetic counselling	Health service delivery outcomes (SDO)	Service delivery level (SDO)	Other - professional role	Genetic counselling	Construction of nursing identity within the scope of genetic counselling is a response and negotiation between the expectations of clients, institutions, profession, and themselves. The 'traditional' role of information provider and provider of emotional support is alongside emergent roles of co-decision maker, mediator, and cultural broker.		Client expectation of advice alongside information informs how nurses orient their professional identity within genetic counselling
Evaluating the role of Cardiac Genetics Nurses in inherited cardiac conditions services using a Maturity Matrix	Kirk, M.; Simpson, A.; Llewellyn, M.; Tonkin, E.; Cohen, D.; Longley, M.	2014	United Kingdom	Cardiac genetics services - service development evaluation	9 Cardiac Genetics Nurses (CGNs) were funded by British Health foundation. Study measures service improvement from the time following CGN appointments.	Qualitative	Non-interventional	Cardiac genetics nurses impact on inherited cardiac services	Health service delivery outcomes (SDO)	Service delivery level (SDO)	Service utilization (use of specific services , i.e. inherited cardiac condition service)	Cardiac genetics, service delivery	Significant progress was seen across 33 of the 37 domains in the framework. CGN self-assessments showed these nurses are able to see gaps in service provision, offer solutions, and have a invaluable strategic insight into their services. This was consistent even in emergent services.		Following a minimum genetics training of 30 hours at Master’s level, they were competent to undertake family history collection and risk assessment, to triage patients and provide genetic and cardiac-related information and support, liaising with other specialist cardiac nurses and genetic counsellors as appropriate.' (p3)
Impact of a nurse navigator on genomic testing and timely treatment decision making in patients with breast cancer	McAllister, K. A.; Schmitt, M. L.	2015	USA	An APN and RN at one institution acting as a navigator practice model for oncotyping diagnosis to inform treatment plans.	100% (n=2)	Other - Quality improvement - Service evaluation of process change using nurse navigation practice model.	Interventional	The RN developed a tracking and screening tool all patients, oncology APN was then bought on board to collaborate with the RN. APN submitted order when surgical pathology result was available, RN scheduled med oncology appointment when result available and educated patients about the test and implications of results (counselling?) APN had oversight of ensuring the test results were in place for t…	Health service delivery outcomes (SDO)	Service delivery level (SDO)	Service utilization (use of specific services, i.e. implementation of a nurse navigator to identify potential patients for genetic testing )	Oncotype diagnostic testing, targeted therapy, oncology	increase in identification of patients eligible for oncotype diagnostic testing from 26% to 88%. Improved timeliness of care seen with turnaround time dropping from 26.3 days to 11 days, and reporting on results from 38 to 20 days.
The integration of BRCA testing into oncology clinics	Percival, N.; George, A.; Gyertson, J.; Hamill, M.; Fernandes, A.; Davies, E.; Rahman, N.; Banerjee, S.	2016	United Kingdom	Clinical nurse specialists who were trained to consent some women for germline BRCA testing in routine gynaecology/oncology clinics.	100% (n=6). These were clinical nurse specialists who underwent BRCA consent training and delivered counselling and consent for these tests with patients.	Descriptive	Non-interventional	Genetic counselling, genetic testing, oncogenetic cancer	Health service delivery outcomes (SDO)	Service delivery level (SDO)	Service utilization (use of specific services, i.e. BRCA testing mainstreaming model)	Genetic counselling, oncogenetic cancer	Clinical nurse specialists trained in BRCA consenting were ideally placed to offer genetic counselling and consent for BRCA testing in the oncology clinic. Patients reported high satisfaction with the CNS mainstreaming model of care.	Education and support offered by the clinical genetics team is crucial to the success of nurses taking on/adopting new practices.
A collaborative approach to cancer risk assessment services using genetic counselor extenders in a multi-system community hospital	Cohen, S. A.; Nixon, D. M.	2016	USA	Nurse navigators trained and utilised as 'genetic counsellor extenders' to provide basic risk assessment and offer BRCA1/2 testing to certain patients based on a triaging process in collaboration with genetic counsellors.	Not stated how many nurse navigators were trained, but reported gaps in coverage of 10 months of the 24 month study period.	Descriptive	Interventional	Genetic counselling, screening, consenting patients for genetic testing	Health service delivery outcomes (SDO)	Service delivery level (SDO)	Service utilization (use of specific services i.e., genetic counselor extenders (nurse navigators)	Oncogenetic cancer, BRCA	More patients accessed genetics services and more testing was ordered appropriately using this collaborative nurse navigator/genetic counsellor model.	Fourfold increase in patients accessing genetics services vs pre-study period, however the number seen by the genetic counsellor was more than the nurse navigator. Time constraints and staff turnover contributed to difficulty implementing the nurse navigator role. There is a time commitment outlay for the genetic counsellor, but evaluation allowed them to find opportunities to improve efficiency.
Implementation of a Risk Assessment Process in a Primary Clinic to Identify Women at High Risk for Developing Breast Cancer Based on Family History	Clark, Rebecca	2016	USA	Staff and patients at a rural health centre in Louisiana. 428 age 18+ women who underwent screening. Staff members of the clinic had training and 7 participated in follow up focus group session (nurses, nurse practitioners and a physician). Number of nurses not stated.	Not specified.	Other - FADE quality improvement model (focus, analyse, develop and execute) guides project. PAT is validated risk assessment tool to identify women with family histories of breast cancer in primary care settings.	Interventional	Research, scoring family history questionnaires, identifying high-risk women, how to refer to genetic counselling, what to discuss with the patient	Health service delivery outcomes (SDO)	Service delivery level (SDO)	Service utilization (use of specific services, i.e. assessment tool)	Hereditary cancer, risk assessment, family history, genetic testing, genetic counselling	A self-administered assessment tool which is scored by nurses trained to use it is able to identify high-risk women and facilitates their referral to genetic specialists for further investigation.	The PAT tool was easy to use for both patients and clinicians alike.
The clinical utility of DNA-based screening for fetal aneuploidy by primary obstetrical care providers in the general pregnancy population	Palomaki, G. E.; Kloza, E. M.; O'Brien, B. M.; Eklund, E. E.; Lambert-Messerlian, G. M.	2017	USA	Pregnant women and their primary obstetrical care practices in Rhode Island (n=72 practices) . 2691 women agreed to undergo screening.	8 certified nurse midwives responded to the survey. Pre-test education was described as being delivered to women by 'primary obstetrical care providers', although it does not indicate whether these were CNM or physicians.	Quantitative	Interventional	Pre-test information was provided to patients by a certified nurse midwife or physician. The study team developed training and educational materials for patients and healthcare providers/ Both patients and providers were surveyed about knowledge, decision making, and satisfaction.	Health service delivery outcomes (SDO)	Service delivery level (SDO)	Service utilization (use of specific services (i.e. educational materials)	Prenatal testing, clinical utility of prenatal testing, antenatal counselling, genetic counselling	The specific responses of the CNMs in the survey of clinicians is not reported, but overall the clinicians surveyed reported an average of 6 minutes discussing testing and answering questions, felt their staff were adequately prepared for this testing . They reported that they thought women accepted testing to reveal the foetal sex, for better/more accurate test results, to have no change involve…	The number of women uptaking screening increased during this study period. 40% (n=40) Women surveyed reported being counselled by a nurse or office educator. Physician and CMN combined as one answer (55%, n=55)
The perceived impact of the European registration system for genetic counsellors and nurses	Paneque, M.; Moldovan, R.; Cordier, C.; Serra-Juhé, C.; Feroce, I.; Pasalodos, S.; Haquet, E.; Lambert, D.; Bjørnevoll, I.; Skirton, H.	2017	Multiple	Genetic nurses and genetic counsellors in Europe	15.2% (n=5) had a professional registration in nursing or midwifery. 9.1% (n=3) gave their occupation as 'genetic nurse'.	Qualitative	Non-interventional	Genetic counselling	Health service delivery outcomes (SDO)	Service delivery level (SDO)	Service utilization (use of specific services (i.e. genetic counseling system)	Professional standards in genomics care, professional regulation, quality assurance in genomics, competency in genomics	Participants valued the regulation of their to confirm their own competence in their practice as well as raise the profile of genetic counselling as a profession within Europe.	It is challenging to develop a registration system to address the needs of HCP in countries where the cultural, legal and educational systems have considerable levels of variation.	Majority of countries in Europe do not have national registration systems or guidelines in place
Hospital nursing leadership-led interventions increased genomic awareness and educational intent in Magnet settings	Calzone, K. A.; Jenkins, J.; Culp, S.; Badzek, L.	2018	USA	RNs employed at 23 American Nurse Credentialing centre-designated Magnet hospitals. Ran from 2012 to 2013. Two groups assessed pre- and post- interventions (group 1 = 21 intervention Magnet hospitals and group 2 being 2 Magnet hospitals serving as a control).	100%, and research study by nurses also	Quantitative	Interventional	Genomics integration, workforce development, education and training	Health service delivery outcomes (SDO)	Service delivery level (SDO)	Service utilization	OMICs competency, OMICs integration	High levels of interest and positive perceptions of the need for genomic competency (including the intent to learn more) were not sufficient to overcome the lack of adequate underpinning knowledge and organizational/infrastructure needs, and deficits persisted in competency despite incremental changes in knowledge and adoption domains seen in the GGNPS.
Lessons learnt from implementing change in new-born bloodspot screening processes over more than a decade: Midwives, genetics and education	Nisselle, A.; Bishop, M.; Charles, T.; Morrissy, S.; King, E.; Metcalfe, S.; Gaff, C.	2019	Australia	Midwives in Australia who conduct new-born bloodspot screening (NBS)	100% (n=317 surveys returned in 2006, and 299 in 2016). This represents approx. 26.2% of midwives (n=1140) registered as practicing in the state of Victoria at the time.	Quantitative	Interventional	NBS, genetic testing, postnatal genetic testing, counselling and consenting women to NBS	Health service delivery outcomes (SDO)	Service delivery level (SDO)	Other - professional role	New-born bloodspot screening, postnatal OMIC care of the infant, rare disease screening	The revised NBS policy was understood by majority of midwives (e.g. tests and voluntary and written consent is required). Knowledge around the use of cards for research and policy regarding the return of these cards also improved. However, CPD did not appear to make much difference in terms of the actual practice of these midwives - the knowledge change aligned with changes of the content of the …	Midwives often unsure of, or had incomplete/incorrect knowledge of the conditions that NBS screens for - presenting an opportunity to consolidate knowledge with learning.	Changes in knowledge in this study were produced and reinforced by participation in practice - changes in the card's content changed midwife behaviour during the consenting process, thereby reinforcing and contextualising their knowledge.
Opportunities and challenges of integrating genetics education about human diversity into public health nurses' responsibilities in Japan	Goda, H.; Kawasaki, H.; Masuoka, Y.; Kohama, N.; Rahman, M. M.	2019	Japan	Public health nurses in Kagoshima Prefecture, Japan	100% (n=6). Study designed and conducted by nurses.	Qualitative	Non-interventional	Research of OMICs in public health nursing, OMICS integration/knowledge in clinical practice by nurses	Health service delivery outcomes (SDO)	Service delivery level (SDO)	Other - professional role (integrating genetics into professional practice)	OMICs integration, OMICs in current practice, OMICs in public health	Public health nurses in this sample were often exposed to OMICs related issues in clinical practice but were not aware of it. The spectrum of duties that are undertaken by public health nurses in Japan (mostly related to lifestyle interventions and management) presented a barrier to them being able to recognise OMICs when they encountered it in their practice. A pressing need for practical resour…
ESC EORP Cardiomyopathy Registry: real-life practice of genetic counselling and testing in adult cardiomyopathy patients	Heliö, T.; Elliott, P.; Koskenvuo, J. W.; Gimeno, J. R.; Tavazzi, L.; Tendera, M.; Kaski, J. P.; Mansencal, N.; Bilińska, Z.; Carr-White, G.; Damy, T.; Frustaci, A.; Kindermann, I.; Ripoll-Vera, T.; Čelutkienė, J.; Axelsson, A.; Lorenzini, M.; Saad, A.; Maggioni, A. P.; Laroche, C.; Caforio, A. L. P.; Charron, P.	2020	Multiple	Individuals with cardiomyopathies across 18 European countries (n=3208) Cardiomyopathies: hypertrophic cardiomyopathy (HCM, n = 1739), dilated cardiomyopathy (DCM, n = 1260), arrhythmogenic right ventricular cardiomyopathy (ARVC, n = 143), and restrictive cardiomyopathy (RCM, n = 66)	Not specified- genetic counselling provided by nurses to individuals in 7.5% of cases, and the variation in who provides the genetic counselling is discussed in the discussion section. Voted to include as the nursing activity (genetic counselling) is stated and is discussed within the paper.	Quantitative	Non-interventional	Genetic counselling - performed by a nurse in approx. 7.5% of cases in the sample from the study.	Health service delivery outcomes (SDO)	Service delivery level (SDO)	Service utilization (use of specific services (i.e. European Society of Cardiology EURObservational Research Programme Cardiomyopathy Registry)	Genetic counselling, genetic testing, inherited cardiomyopathies	Despite recommendations published since 2010, the levels of genetic counselling and genetic testing amongst adult patients with cardiomyopathies was lower than expected. Those counselled were often younger, and had familial disease. Older patients should also receive counselling due to cardiac diseases that manifest in later age (e.g. Fabray disease).	Genetic counselling and testing varied significantly across geographical areas, most often provided by a cardiology. Nurses provided genetic counselling for 134 patients overall, and these were from Southern Europe and Northern Europe respectively. No RNs provided counselling in Eastern or Western Europe, or North Africa. This could be due to the variation and scope of the nursing role in these a…
Hereditary Cancer Genetic Risk Assessment, Testing, and Counselling: A Nurse Practitioner–Led Program in a Community Setting	Yoes, Maria-Victoria; Thomas, Laura	2020	USA	A nurse practitioner in a rural setting. The study as an evaluation of the set up of a NP-lead service using the logic model as a theoretical framework.	There were other nurses (number not given) in the initial stakeholder group, but the focus of this study is on the single NP who is setting up and running this service. The study was designed and conducted by RN researchers.	Descriptive	Interventional	Genetic counselling, family history, returning results, research	Health service delivery outcomes (SDO)	Service delivery level (SDO)	Other - professional role	Oncogenetic cancer, OMIC counselling/testing, risk assessment	The majority of those who were identified and had pre-counselling with the NP (n=89) had genetic testing (consent rate 94.4%) and 17 individuals were identified as having a pathogenic variant that impacted treatment planning by the oncology team. 3 individuals with a pathogenic variant without a cancer diagnosis had recommendations for optimised screening as well as the opportunity for cascade sc…	word of mouth' about the programme in the community lead to referrals to the service (n=14) from other clinics in the area.	The setting was chosen as there is disparity in comprehensive cancer care between urban and rural areas. Introduction highlights that the nearest health centre with a genetic counselling service to the study setting is 150 miles away.
A service evaluation: impact of nurse-led regional familial hypercholesterolaemia service on a hospital adult lipid clinic	Wilkinson, B.; George, E.; Horton, S.; Bellaby, J.; Min, S. S.; Gama, R.	2020	United Kingdom	Patients referred to familial hypercholesterolemia nurse-lead clinic. The clinic is the West Midlands FH service and the catchment includes 20 clinical commissioning groups and 11 acute trusts	Specialist nurses included in the authorship credits. Five specialist FH nurses work for the FH service being evaluated in this paper.	Quantitative	Interventional	FH specialist nurses: had specialist training to undertake their role (including genetics, patterns of inheritance, implications for probands and families, how to take a family history, basic genetic counselling and how to interpret genetic reports, cascade family screening (including paediatrics). Conducted a medical assessment including family history, lifestyle, clinical exam, taking a pedigre…	Health service delivery outcomes (SDO)	Service delivery level (SDO)	Service utilization (use of specific services (i.e. genetic screening for FH)	Familial hypercholesterolemia, OMICs screening, counselling and testing	The variation in appropriate therapies and treatment targets for genetically confirmed FH vs non-FH means that genetic screening is invaluable to ensure timely and appropriate treatment. In this study, over 70% of those tested did NOT have genetically confirmed FH, and their management should have been within primary care. FH testing is a cost-effective and rational approach to the management of …		In summary, a pathogenic FH mutation (pathogenic variant) was detected in all six patients with a clinical diagnosis of definite hypercholesterolaemia due to the presence of tendon xanthomata. A monogenic FH mutation (including two variants of unknown significance) was present in 32 (24%) of patients with possible FH.' (pp. 1207 - 1208)
Changing practice: moving to a specialist nurse-led service for BRCA gene testing	Scott, N.; O'Sullivan, J.; Asgeirsson, K.; Macmillan, D.; Wilson, E.	2020	United Kingdom	Nurse lead BRCA testing service - evaluation	100% - 2 Specialist breast care nurses were trained and ran this service	Quantitative	Non-interventional	Screening patients for possible hereditary cancer syndromes, genetic counselling, genetic testing,	Health service delivery outcomes (SDO)	Service delivery level (SDO)	Service utilization (use of specific services (i.e. nurse-led mainstreaming cancer genetics (MCG) service))	Oncogenetic cancer, OMICs counselling, screening, referral	A nurse-lead BRCA gene testing service utilising specialist trained breast care nurses ensured all eligible individuals were offered genetic testing, and reduced waiting times for consent and result appointments. The reduction in waiting times for appointments and results were reduced and were statistically significant in all 3 years reviewed in this evaluation.	The nurses provided continuity of care for patients who follow these patients throughout their treatment pathway. They were the central contact point between patient, surgeons, oncologist and wider breast MDT - helping to improve communication.
SARS-CoV-2 driving rapid change in adult cystic fibrosis services: the role of the clinical nurse specialist	Dunk, R.; Madge, S.	2021	United Kingdom	Cystic Fibrosis service in the UK during the COVID pandemic. Paper describes the change and adaptation of the CF service during this period and used a quality improvement methodology to plan an emergency CF service.	Unsure of percentage in the MDT (as total number of clinicians not stated) but 5 CF clinical nurse specialists (CNS) were part of the project team for this paper	Other - Quality Improvement - Service evaluation of telehealth service provided by CNS during the COVID 19 pandemic	Interventional	OMICs informed telehealth, adapting care for OMICs patients	Health service delivery outcomes (SDO)	Service delivery level (SDO)	Service utilization (use of specific services (i.e. reintroduction of ambulatory care services)	Rare disease, care of individuals with OMICs rare disease, OMICs service evaluation	The CNS team adapted services to provide continuity and quality of care to a clinically vulnerable population under an unprecedented demand on healthcare due to the pandemic. CNS initiated virtual monitoring and education for patients to avoid unnecessary exposure to hospital environment.		Unexpected challenges: Identification and sourcing of equipment and resources (logistics) done by CNS team, and retraining needing to be done by CNS team as pre-pandemic the IV access for patients had been done by a different team.
Improving the identification of patients with a genetic diagnosis of familial hypercholesterolaemia in primary care: A strategy to achieve the NHS long term plan	Ingoe, L.; Potter, A.; Musson, S.; Neely, D.; Pilkington, G.; Allen, A. J.; Reay, D.; Luvai, A.; McAnulty, C.; Camm, N.; Berry, I.; Nichols, J.; Forbes, G.; Newton, J.; Carey, P. E.	2021	United Kingdom	Nurse lead service screening for potential FH patients, project was in primary care. 9 GP practices volunteered to be involved in the project	100% (n=1) - there was one dedicated FH nurse in this paper	Quantitative	Interventional	Th FH nurse coordinated the implementation of the pilot to triage, identify and assess patients for genetic testing during all phases of the project. FH nurse worked with GP to invite potential FH patients to the dedicated outreach clinics, do a full clinical assessment and offer genetic testing (if appropriate). If results were positive for FH, a referral to specialist lipid clinical and regiona…	Health service delivery outcomes (SDO)	Service delivery level (SDO)	Service utilization (use of specific services (i.e. nurse-led process to ID individuals at risk for FH)	Familial hypercholesterolemia, identification of individuals with FH, OMICs in primary care	A direct outreach clinic for FH by a dedicated clinical nurse specialist efficiently detected individuals with monogenic FH, which allowed the initiation of treatment and cascade screening to at-risk relatives. Having this clinic based in primary care reduced the burden on local lipid clinics.		The need for a full and detailed family history as part of the identification process highlighted, and this study highlighted that searches of primary care records was not sufficient for this - a clinician who understood taking a 3 gen pedigree needed to undertake this.
Multidisciplinary integrated care pathway for von Hippel-Lindau disease	Wolters, W. P. G.; Dreijerink, K. M. A.; Giles, R. H.; van der Horst-Schrivers, A. N. A.; van Nesselrooij, B.; Zandee, W. T.; Timmers, Hjlm; Seute, T.; de Herder, W. W.; Verrijn Stuart, A. A.; Kilic, E.; Brinkman, W. M.; Zondervan, P. J.; Vandertop, W. P.; Daniels, A. B.; Wolbers, T.; Links, T. P.; van Leeuwaarde, R. S.	2022	The Netherlands	Multidisciplinary team with expertise in caring for individuals with VHLD. Delphi study to create a consensus statement about the care pathway a VHLD pt. should get to optimise their health, wellbeing, and clinical outcomes.	Not specified- the HCP involved in the consensus working group not reported on what profession they are	Other - developed a comprehensive care pathway - Consensus working group established (5 experts from 5 Dutch academic hospitals, patients, and Dutch VHL advocacy group), used modified Delphi method, with the VHL international guidelines acting as a framework for creating the care pathway.	Non-interventional	Dedicated/specialised nurse role for VHL disease - recommended in the consensus statement, with scope of practice and role as case manager/navigator outlined.	Health service delivery outcomes (SDO)	Service delivery level (SDO)	Service utilization (use of specific services (i.e. development of a care pathway)	OMICs informed care pathway planning	The consensus statement recommends that every patient with VHL should have access to a dedicated nurse specialist in VHL who can act as a care co-ordinator/case manager for these patients to guide their treatments, management, and aftercare
A Retrospective Evaluation of a Nurse Practitioner-Led Cancer Genetics Program	Thompson, Carrie A.; Tiedt, Jane; Beqiri, Mirjeta; Smith, Deborah W.	2022	USA	Evaluation of an NP led gastric cancer service within one gastro clinic.	1 RN in study (the NP). NP was described as having undertaken specialist cancer genetics risk assessment training and certification before the implementation.	Quantitative	Non-interventional	Identifying patients at risk, undertaking family history collection and triage, referring to genetic counselling	Health service delivery outcomes (SDO)	Service delivery level (SDO)	Service utilization (use of specific services (i.e. NP led cancer genetics program)	Oncogenetic cancer, OMICs nursing surveillance, OMICs mainstreaming in oncology	OMICs trained nurse practitioners can integrate cancer OMICs knowledge and research into mainstream gastroenterology practice, which can have a substantive impact on the outcomes for patients as the NPs in this study were more effective at identifying and treating patients with hereditary cancer syndromes - it was more effective at identifying Lynch carriers vs mismatch repair evaluation my immun…	Screening by tumour testing was not effective, and no outcomes listed met the expected quality indicators.	‘CRC and endometrial cancers have high penetrance in Lynch syndrome. Understanding appropriate Lynch syndrome referrals for confirmatory genetic testing is imperative. Results can be easily overlooked or omitted if done as a reflex test during polyp or tumour analysis.’ (p.284)
Improving Rates of Germline BRCA Mutation Testing for Patients With Ovarian Cancer in Vancouver Island, British Columbia, Canada	Barnhardt L.; Nathoo, F.; Rauw J.	2023	Canada	Patients diagnosed with epithelial ovarian cancer	Not specified- NP led educational seminar	Other - Quality improvement	Interventional	NP led educational seminar and provided counseling	Health Service Delivery outcomes (SDO)	Service delivery level (SDO)	Service utilization (use of specific services i.e. BRCA testing )	oncogenetics (BRCA gene testing), genetic counseling	Pre-test genetic counseling was implemented, the study demonstrated an increase in genetic testing for eligible patients with ovarian cancer.
Successful integration of newborn genetic testing into UK routine screening using prospective consent to determine eligibility for clinical trials	Bendor-Samuel, O. M.; Wishlade, T.; Willis, L.; Aley, P.; Choi, E.; Craik, R.; Mujadidi, Y.; Mounce, G.; Roseman, F.; Gozalo, A. D.; Bland, J.; Taj, N.; Smith, I.; Ziegler, A. G.; Bonifacio, E.; Winkler, C.; Haupt, F.; Todd, J. A.; Servais, L.; Snape, M. D.; Vatish, M.; Gppad Study Grp	2023	United Kingdom	Infants who had not yet had their newborn bloodspot screening	Not specified - midwives recruited in antenatal clinics	Other - new methodology to demonstrate a tool that can be integrated into NBS	Interventional	Midwives recruited patients for screening	Health Service Delivery outcomes (SDO)	Service delivery level (SDO)	Service utilization (use of specific services, i.e. tool)	Newborn bloodspot screenign	The study implemented personalized genetic testing into new born screening. this provides a novel way to do testing without changing the original screening pathway
Supporting healthcare professionals to offer reproductive genetic carrier screening: A behaviour change theory approach	Best, S.; Long, J. C.; Fehlberg, Z.; Archibald, A. D.; Braithwaite, J.	2023	Australia	Health care providers involved in the Mackenzie's Mission study	19 (15 midwives, 4 nurses)	Quantitative	Non-interventional	nurses and midwives participated in the survey	Health Service Delivery outcomes (SDO)	Service delivery level (SDO)	Service utilization (use of specific services i.e. Cancer screening through the McKenzie Program)	reproductive genetic carrier screening - increase access	The study used surveys to assess barriers to reproductive genetic carrier screening. Identified barriers include: time, knowledge and skills, perceived value by the health care provider and patient willingness
Haemophilia testing of young girls in Canada: Describing the current recommendations for factor level and genetic testing and the experiences of Canadian parents	Chaigneau, M.; Grabell, J.; Wijnker, E.; Bowman, M.; James, P.	2024	Canada	health care providers and parents of haemophilia carriers or potential carriers	Not specified - HCP were recruited from Canadian Nurses in Hemophilia Care (26 sites across Canada)	Descriptive	Non-interventional	Nurses participated in a survey on haemophilia testing recommendations	Health Service Delivery outcomes (SDO)	Service delivery level (SDO)	Service utilization (use of specific services i.e. explore and describe the practice around testing for hemophilia)	rare disease (haemophilia), genetic testing	A survey was sent out to nurses in haemophilia testing centers. Interviews were conducted with parents whose children may be affected by haemophilia. Survey responses (n=26) varied among nurses; different factor levels of testing were recommended. Early baseline factor testing was recommended by 27% for obligatel carriers, and 15% for potential carriers. Majority (70%) supported genetic testing a…
Associated factors with parental pregnancy decision-making and use of consultation after a prenatal congenital heart disease diagnosis	Chih, W. L.; Tung, Y. H.; Lussier, E. C.; Sung, C. Y.; Huang, Y. L.; Hung, W. L.; Hsu, K. H.; Chang, C.; Chang, T. Y.; Chen, M. R.	2023	China	all pregnancies with fetuses affected by CHDs in the second trimester	Not specified - a nurse coordinator assisted affected families with processing the diagnosis and assisting with follow up care.	Quantitative	Interventional	Nurses coordinated an individualized care program	Health Service Delivery outcomes (SDO)	Service delivery level (SDO)	Service utilization (use of specific services i.e. use of consultation service)	prenatal congenital heart disease	Majority of particiapnts accepted fetal nurse coordinator counseling. These participants were less likely to terminate their pregnancy and more likely to participate in cardiology consultation before making a decision. The compexity and number of anomalies were a high predictor of pregnancy termination.
Developing Policy Infrastructure to Guide Genomics-Informed Oncology Nursing in Canada: An Interpretive Descriptive Study	Chiu, P.; Limoges, J.; Puddester, R.; Gretchev, A.; Carlsson, L.; Leslie, K.; Flaming, D.; Meyer, A.; Pike, A.	2024	Canada	nurses in Canada	85% (n=17)	Qualitative	Non-interventional	Nurse led study, nurses as participants	Health Service Delivery outcomes (SDO)	Societal or governmental (SDO)	Health care policy or legislation	genomic informed health care and legislation	Three themes emerged from the study 1) a call to action from nurses and participants 2) intentional, strategic and collaborative policy development was noted as advantagous by nurses and patients 3) action is led by leadership and advocacy
Refinement of a pharmacogenomics app for dosing guidelines for oncology: findings from the usability evaluation	Dodson, C.; Layman, L.	2022	USA	nurses and nurse practitioners working in oncology in North Carolina	100% (n=51)	Mixed	Non-interventional	Nurses participated in testing of a mobile app for decision making	Health Service Delivery outcomes (SDO)	Service delivery level (SDO)	Service utilization (use of specific services i.e. decision application)	pharmacogenomics	The mobile app was useful and helpful to nurses with prescriptive authority and served as an educaitonal tool
Barriers to gBRCA Testing in High-Risk HER2-Negative Early Breast Cancer	Foroughi, O.; Madraswala, S.; Hayes, J.; Glover, K.; Lee, L.; Chaki, M.; Redpath, S.; Yu, A. W.; Chiu, D.; Amanti, K. G.; Gustavsen, G.	2023	USA	HCP (oncologists, surgeons, nurses, physician assistants), patients and payers	Not specified (nurses & physician assistants combined n=58)	Mixed	Non-interventional	Nurses participated in surveys and qualitative interviews	Health Service Delivery outcomes (SDO)	Service delivery level (SDO)	Service utilization (use of specific services i.e. use of BRCA testing)/ health economic outcomes)	oncogenetics (BRCA gene testing)	HCP and patients view payer policies and reimbursements as the main obstacle for breast cancer testing. Payers state that gBRACA testing is widely covered and HCP often fail to properly document the need for testing or overorder. Varying opinions on what is deemed high risk. Due to overordering payers have put barriers in place, which providers find challening and experience payer pushback when t…
The Effect of a Required 48-Hour Window to Schedule Genetic Counseling on Time From Diagnosis of Breast Cancer to Surgery	Hobbs, K.; Wheeler, P.; Campbell, S.; Workman, C.; Monroe, M.; Davies, C.	2024	USA	Female patients (>18 years) diagnosed with breast cancer for the first time	2	Quantitative	Interventional	Breast cancer nurse navigators coordinated genetic counseling within 48h of diagnosis	Health Service Delivery outcomes (SDO)	Service delivery level (SDO)	Service utilization (use of specific services i.e. nurse navigator coordination)	oncogenetics (breast cancer), genetic counseling	The time from diagnosis to surgery significantly declined
Design and Implementation of an Opt-Out, End-to-End, Preemptive DPYD Testing Program for Patients Planned for a Systemic Fluoropyrimidine	Jacobson, J. O.; Rompelman, G.; Chen, A.; Morrison-Ma, S.; Murray, L.; Ferzoco, M.; Bunnell, C.; Wagner, A. J.; Roberts, D.; Chan, J.; Block, C.; Rubinson, D.	2024	USA	Physicians, pharmacists, nurses, advance practice providers, medical educators, patient advocate, representatives from clinical operations, information services, and quality improvement	Not specified	Quantitative	Interventional	Nurses served on the multidisciplinary advisory panel	Health Service Delivery outcomes (SDO)	Service delivery level (SDO)	Service utilization (use of specific services i.e. testing for 5FU)	pharmacogenomics	Testing for gene DPYD increased. Pharmacologic changes were made based on test results.
Roll-out of an educational workshop to improve knowledge and self-confidence of healthcare professionals engaged in mainstreaming of breast cancer genetics	Jenkins, V.; Habibi, R.; Hall, V.; Leonard, P.; Lawn, A.; Naik, J.; Papps-Williams, R.; Fallowfield, L.	2024	United Kingdom	Health care professionals (surgeons, nurses, and oncologists) involved with BRCA1 and BRCA genetic testing	34% (n=41)	Quantitative	Interventional	Nurses participated in educational modules and training courses	Health Service Delivery outcomes (SDO)	Service delivery level (SDO)	Service utilization (use of specific services i.e. mainstreaming genetic testing)	oncogenetics (breast cancer)	The TRUSTING educational program improved knowledge and confidence among HCP working in breast cancer.
The Impact of a Nurse-Led High-Risk Referral Protocol Implemented in a Comprehensive Breast Center	Johnson, A. B.; Beck, M. L.; Jackson, H. J.	2024	USA	English speaking females (>35 years) with a lifetime risk of breast cancer >20% referred to the Vanderbilt University Medical Center	83% (n=5)	Other - Quality improvement	Interventional	Nurses participated in discussions with eligible patients regarding risk assessment, breast self-awareness, information about breast exams, imaging, risk reduction, and genetic counseling and testing	Health Service Delivery outcomes (SDO)	Service delivery level (SDO)	Service utilization (use of specific services i.e. screening tool to detect breast CA)	oncogenetics (breast cancer)	High risk counsultations resuted in increased uptake in breast MRIs, genetic counseling and testing. Increased satisfaction with APPs
Embedded Specialist Palliative Care in Cystic Fibrosis: Results of a Randomized Feasibility Clinical Trial	Kavalieratos, D.; Lowers, J.; Moreines, L. T.; Hoydich, Z. P.; Arnold, R. M.; Yabes, J. G.; Richless, C.; Ikejiani, D. Z.; Teuteberg, W.; Pilewski, J. M.	2023	USA	Adults with CF	Not specified	Descriptive	Interventional	A nurse practitioner conducted quarterly visits with the intervention group	Health Service Delivery outcomes (SDO)	Service delivery level (SDO)	Service utilization (use of specific services i.e. use of palliative care intervention)	rare disease ( cystic fibrosis)	23/25 individuals completed the intervention noting it was not burdensome and would recommend it to others with cystic fibrosis.
Identifying Oncology Clinical Trial Candidates Using Artificial Intelligence Predictions of Treatment Change: A Pilot Implementation Study	Kehl, K. L.; Mazor, T.; Trukhanov, P.; Lindsay, J.; Galvin, M. R.; Farhat, K. S.; McClure, E.; Giordano, A.; Gandhi, L.; Schrag, D.; Hassett, M. J.; Cerami, E.	2024	USA	Potential clinical trial candidates within a large academic cancer center	Not specified	Descriptive	Interventional	A nurse navigator coordinated recruitment for early phase tirals and contacted patient oncologists	Health Service Delivery outcomes (SDO)	Service delivery level (SDO)	Service utilization (use of specific services (i.e. use of AI to identify appropriate patients))	oncogenetics (precision oncology)	95% reduction in manual review. After review 74 patients were contacted, 10 (14%) had a consult, and 5 (7%) enrolled. Reasons for not contacting a patient include: continuation of current treatment (21%), no available slots in recommended trial (14%) ineligible after nurse review (12%).
Pilot Trial of Homebound Hematopoietic Cell Transplantation	Landau, H. J.; Orlando, E.; Rodriguez, E. S.; Applebaum, A.; Mitchell, H. R.; Peled, J. U.; Khan, N.; Funnell, T.; Chung, D. V.; Scordo, M.; Shah, G. L.; LeStrange, N. J.; Hambright, K. A.; McElrath, C. M.; Cazeau, N.; Devlin, S. M.; Perales, M. A.; Giralt, S. A.	2022	USA	Patients diagosed with plasma cell dyscrasia who were planned for autologous HCT	Not specified	Descriptive	Interventional	An RN assessed patients home setting in accordance with a Home Environment Screening Tool. An advance practice provider performed daily home visitsl patient history, physical exam, collecting vitals, blood/stool/urine samples & telehealth visits with providers. RNs performed interventions based on findings.	Health Service Delivery outcomes (SDO)	Service delivery level (SDO)	Service utilization (use of specific services (i.e. homebound hematopoieticcell transplants))	microbiomics	Patients and caregivers report high satisfaction. Microbiota patterns were similar among those who did not receive home treatment. Homebound treatment proved to be feasible and safe. Less that half the patients were admitted. Admission reasons included: neutropenic fever, fever due to engraftment syndome, diarrhea, and dehydration.
Individualized Family-Centered Developmental Care for Infants With Congenital Heart Disease in the Intensive Care Unit	LaRonde, Meena P.; Connor, Jean A.; Cerrato, Benjamin; Chiloyan, Araz; Lisanti, Amy Jo	2022	Multiple	Nurses working in critical care	100% n=25	Quantitative	Non-interventional	Nurses completed a survey developed to assess nursing practice as related to individualized family-centered developmental care	Health Service Delivery outcomes (SDO)	Service delivery level (SDO)	Service utilization (use of specific services i.e. IDFC in the ICU setting))	congenital heart disease	The consortium for congenital cardiac care measurement of nursing practice exists among 45 centers. Survey respondants responded from 25 centers (66%). Most of the centers did not have IDFC guidelines (72%). Majority did include IDFC interventions (67%). Less than half (29%) reported that their center had an ICU neurodevelopment team. Skin to skin was uncommon among all levels of acuity. More use…
Mainstreaming cancer genetics: feasibility of an advanced nurse practitioner-led service diagnosing Lynch syndrome from colorectal cancer in Ireland	Loughrey, M.; O'Connell, L. V.; McSorley, L.; Martin, S.; Hanly, A.; Winter, D. C.; Frayling, I. M.; Sheahan, K.; Kennelly, R.	2024	Ireland	Patients with a histological confirmed diagnosis of colorectal cancer	Not specified	Descriptive	Non-interventional	Advance practice nurse participated in multidisciplinary meetings and oversaw the Lynch Syndrome Diagnostic Pathyway and fasciltated genetic testing	Health Service Delivery outcomes (SDO)	Service delivery level (SDO)	Service utilization (use of specific services i.e. ANP led model))	genetic testing (Lynch Syndrome, colorectal cancer)	Implementation of the ANP clinic enhanced patient outcomes. Noting increased MMR testing, reduction in histological confirmation time, earlier identification of dMMR carriers and potential condidates for immunotherapy, improved MDM discussion time frame, quicker turnaround time for results
Implementation of Nurse Navigation Improves Rate of Molecular Tumor Testing for Ovarian Cancer in a Gynecologic Oncology Practice	Rives, T. A.; Pavlik, H.; Li, N.; Qasrawi, L.; Yan, D. L.; Pickarski, J.; Dietrich, C. S.; Miller, R. W.; Ueland, F. R.; Kolesar, J. M.	2023	USA	Patients discussed at the gynecological oncology tumor board, female >18 years, with ovarian cancer treated at Markey Cancer Center	Not specified	Quantitative	Interventional	The nurse navigator was responsible for attending gynecologic oncology tumor boards, recommending/ordering next generation sequencing, ineracting with other clinical specialists, referring patients for next generation testing, and fascilitates communication between the tumor board and physicians.	Health Service Delivery outcomes (SDO)	Service delivery level (SDO)	Service utilization (use of specific services i.e. nurse navigator))	oncogenetics,genetic testing	The nurse navigator increased genetic testing rates from 35.29% to 77.27%. The turnaround time for testing also reduced (145.2 days to 42.8 days). The identification actionable mutations was greater among the nurse navigator group. The primary reseason for not ordering genetic testing was targeted panel test. Discontinuing targeted panel test in favor of next generation sequencing identified a hi…
On-Site Nurse-Led Cancer Genetics Program Increases Cancer Genetic Testing Completion in Black Veterans	Shevach, J. W.; Aiello, L. B.; Lynch, J. A.; Petersen, J.; Hoffman-Hogg, L.; Hartzfeld, D.; Lundquist, M.; Kelley, M. J.; Scheuner, M. T.; Montgomery, R.; Damjanov, N.; Robinson, K.; Wong, Y. N.; Jhala, D.; Parikh, R. B.; Maxwell, K. N.	2023	USA	US Veterans who were new consults for genetic services, with no previous genetic testing who have a family hx of cancer, colonic polys, and self identifes as non-Hispanic Black or non-Hispanic White	Not specified	Quantitative	Interventional	On-site genetic services, point of care testing, telegenetics services	Health Service Delivery outcomes (SDO)	Service delivery level (SDO)	Service utilization (use of specific services i.e. on site cancer genetics service))	oncogenetics, genetic testing & screening	A nurse-led cancer genetics service led to increased rates of genetic testing completion when compared to telegenetics services.
FEASIBILITY OF PRIMARY CARE NURSE BASED GENETIC INFORMATION AND COUNSELLING SERVICE DELIVERY FOR MAINSTREAMING IN OVARIAN CANCER PATIENTS-A MIXED METHOD STUDY	Singh, P.	2024	India	Patients with ovarian cancer	1	Mixed	Interventional	The nurse provided genetic counseling	Health Service Delivery outcomes (SDO)	Service delivery level (SDO)	Service utilization (use of specific services i.e.nurse information and couseling service)	oncogenetics, genetic counseling	More than half of the individuals participated in genetic testing. Reasons for not completing genetic testing are lack of understanding and financial burden.
Designing rare disease care pathways in the Republic of Ireland: a co-operative model	Ward, A. J.; Murphy, D.; Marron, R.; McGrath, V.; Bolz-Johnson, M.; Cullen, W.; Daly, A.; Hardiman, O.; Lawlor, A.; Lynch, S. A.; MacLachlan, M.; McBrien, J.; Ni Bhriain, S.; O'Byrne, J. J.; O'Connell, S. M.; Turner, J.; Treacy, E. P.	2022	Ireland	Clinical leaders and patient representatives	Not specified	Other - development of a care pathway	Non-interventional	Nurse specialist was involved in care coordination, education and support for patients and families and an intermediary between patients and health care providers.	Health Service Delivery outcomes (SDO)	Service delivery level (SDO)	Service utilization (use of specific services i.e. development of a health care pathway for rare diseases))	rare diseases	29 rare diseases were included. Nurse specialists, psych, social work, and data management and genetic counseling were deemed essential to care pathways. Holistic care and access to treatments were a primary concern.
The Value of Comprehensive Nursing Intervention on Anxiety in Patients with Acute Heart Failure and Diabetes via Expression of Stress-related Genes	Xia, Y.; Zhou, W.; Wu, S.	2022	China	patients referred to cardiac ICU	Not specified	Quantitative	Interventional	Nurses ran the supportive care program (informational, emotional and physical support)	Health Service Delivery outcomes (SDO)	Service delivery level (SDO)	Service utilization (use of specific services i.e. stress intervention))	transcriptomics	Anxiety scores did not differ among control and intervention groups before the intervention. After the intervention anxiety scores decreased among the intervention group. The expression of COMT and BDNF genes were evaluated. COMT or BDNF did not differ among groups before the intervention. After the intervention COMT decreased among the intervention group when compared to the control group. BDNF …
A profile of the genetic counsellor and genetic nurse profession in European countries	Cordier, C.; Lambert, D.; Voelckel, M. A.; Hosterey-Ugander, U.; Skirton, H.	2012	Multiple	Genetic counsellors	4 of 29 respondents across 18 European countries. 3 described their role as genetic nurse, 1 as nurse. However, 6 had a nursing degree or diploma, and three with MSc were nurses	Descriptive	Non-interventional	Genetic counselling	Health service delivery outcomes (SDO)	Societal or governmental (SDO)	Health care monitoring (accreditation)	Genetic counselling	Mapping variation in accreditation, regulation, and role of GCs	Facilitators and barriers to GC role in MDT	No standardised GC training across countries, numbers of GCs varied significantly across countries and variation in scope of role/responsibilities
A blueprint for genomic nursing science	Calzone, K. A.; Jenkins, J.; Bakos, A. D.; Cashion, A. K.; Donaldson, N.; Feero, W. G.; Feetham, S.; Grady, P. A.; Hinshaw, A. S.; Knebel, A. R.; Robinson, N.; Ropka, M. E.; Seibert, D.; Stevens, K. R.; Tully, L. A.; Webb, J. A.	2013	USA	nursing science	Multiple studies evaluated as part of the review, and nurses are researchers. The Blueprint sets out independent recommendations arising from the Genomic Nursing State of the Science Advisory panel. Focus is on biologic plausibility studies and interventions likely to improve outcomes.	Other - Evidence evaluations conducted, meetings of advisory panel and public comment.	Non-interventional	Research, strategic plan to expand genomic nursing science	Health service delivery outcomes (SDO)	Societal or governmental (SDO)	Health care monitoring (quality of care)	Genomic nursing science	Building the evidence base and capacity to measure the impact of nursing actions in genomics on cost, quality and patient outcomes of treatment is a strategic and scientific priority to ensure that findings are integrated and used in practice and policy.	Nurses need to be competent in genomics to provide effective, safe, and high-quality care to patients	Defining competency - a key theme that comes up repeatedly in this scoping evidence review.
Capture-recapture methodology to study rare conditions using surveillance data for fragile X syndrome and muscular dystrophy	Smith, M. G.; Royer, J.; Mann, J.; McDermott, S.; Valdez, R.	2017	USA	Individuals with Fragile X and Muscular Dystrophy - surveillance data study	1, who was the 'active system'	Quantitative	Non-interventional	One nurse extracting data in the active system from licenced physician records (specialists in neuro/genetics/orthopaedics) and was compared to the capture-recapture analysis in the passive system.	Health service delivery outcomes (SDO)	Societal or governmental (SDO)	Health care monitoring (surveillance)	Rare disease, surveillance, epidemiology	Not much difference between active and passive systems. Passive systems more efficient and less time-consuming and costly.
Development of carrier testing for common inborn errors of metabolism in the Wisconsin Plain population	Kuhl, A.; van Calcar, S.; Baker, M.; Serology, C. M.; Rice, G.; Scott Schwoerer, J.	2017	USA	Amish and Mennonite families residing in Wisconsin	Unclear - 4 midwives distributed 28 testing kits and 1 public health nurse distributed 11 kits. Nurses/midwives were also described as giving information about testing, along with community Elders, however not certain if these are the same ones as outlined above.	Quantitative	Interventional	Genetic screening, health promotion, counselling families about new-born screening, consenting for genetic testing	Health service delivery outcomes (SDO)	Societal or governmental (SDO)	Health care monitoring (Audit (i.e. statewide outreach project))	New-born screening, inherited rare disease, genetic testing, decision making, public health	Developing network links between healthcare providers who work closely with specific population groups is key for facilitating testing for genetic diseases prevalent in those groups.	80 individuals were tested. 3 adults confirmed to have PA and one couple identified as high risk for having a child with PA. Genetic counselling was provided to the individuals identified and follow-up diagnostic testing completed for the couple identified as high risk's children.	No formal education is provided to this population beyond 8th grade (approx. 13-14 years old) and cultural norms make discussing this with individuals in this cultural context challenging. Utilising the links with the midwives who provide the majority of the maternity care for this population as well as engaging with respected community elders vital to establishing trust and to facilitate the dis…
Increasing nursing capacity in genomics: Overview of existing global genomics resources	Calzone, K. A.; Kirk, M.; Tonkin, E.; Badzek, L.; Benjamin, C.; Middleton, A.	2018	Multiple	Representatives from various countries and nursing organization delegates from outside the USA who were members of/attending the inaugural Genomic Global Nursing Alliance (G2NA) meeting in 2017	100% (n=18 representatives and n=7 organisation delegates)	Descriptive	Non-interventional	Research, genomics integration, strategic genomic resource development	Health service delivery outcomes (SDO)	Societal or governmental (SDO)	Health care monitoring (accreditation, i.e. identifying genomic resources and competencies)	Education, research, embedding genomics in nursing practice	Genomic resources that existed at the time this study was undertaken were not easily identified or readily accessible to the international nursing community, and were therefore underutilised.	Competence frameworks or curriculum guidelines for all nurses were available in three countries and in the region of Europe. 'social capital', which is the availability of local networks/links needs to be developed to grow 'human capital' in the form of the expertise of leaders - vital to embedding genomics within nursing.	Fewer than half the delegates could identify resources in their country. Most delegates felt that G2NA should develop resources and serve as a repository for them. All felt that G2NA should collaborate with interprofessional genomics community
A nurse-led model at public academic hospitals maintains high adherence to colorectal cancer surveillance guidelines	Symonds, E. L.; Simpson, K.; Coats, M.; Chaplin, A.; Saxty, K.; Sandford, J.; Young, Amgp; Cock, C.; Fraser, R.; Bampton, P. A.	2018	Australia	two hospitals in Southern Australia. One private non-academic hospital, the other public academic hospital.	Not specified - assume a single nurse coordinator	Quantitative	Interventional	Nurses acted as co-ordinators by reviewing medical records for all patients undergoing colonoscopy of all patients having colonoscopies with a family Hx of colorectal cancer/personal Hx of neoplasia and current polyp histology details and made recommendations for individuals they identified as having an increased risk of colorectal cancer.	Health service delivery outcomes (SDO)	Societal or governmental (SDO)	Health care monitoring (audit, i,e. auditing of compliance and surveillance decisions)	Oncogenetic cancer, risk assessment, identifying patients with significant family history	Increased uptake above national guidelines of 80%, was 97% at nurse lead hospital units vs 83% at physician lead. Improving recall and adherence to guidelines makes more efficient use of limited colonoscopy resources.
Improving the quality of care for patients with advanced epithelial ovarian cancer: Program components, implementation barriers, and recommendations	Temkin, S. M.; Smeltzer, M. P.; Dawkins, M. D.; Boehmer, L. M.; Senter, L.; Black, D. R.; Blank, S. V.; Yemelyanova, A.; Magliocco, A. M.; Finkel, M. A.; Moore, T. E.; Thaker, P. H.	2022	USA	3 participating sites with ovarian cancer services - quality improvement project guided by a multidisciplinary MDT group (which included a nurse navigator)	1 nurse navigator on the steering committee	Other - Quality improvement project, - recommendations developed by committee	Non-interventional	Nurse navigation for individuals with high grade epithelial ovarian cancer	Health service delivery outcomes (SDO)	Societal or governmental (SDO)	Health care monitoring, quality of care	Oncogenetic cancer, genetic counselling, genetic testing	Nurse navigation services should be key part of MDT approach in oncogenetic cancer services as a co-ordinator and key liaison point through all phases of the patient's cancer journey.
Buprenorphine Is Associated With Lower Home Opioid Use and Acute Care Utilization in Sickle Cell Disease	Jacobs-McFarlane, C; Liu, A; McCrary, B; McCuskee, S; Wexler, MG; Stidham, E; Zhang, B; Glassberg, J; Curtis, S	2025	USA	patients with SCD who received buprenorphine	Not specified	Quantitative	Non-interventional	Nurse practitioner conducted microdosing inductions using the Bernese method (telemed) for Buprenophrine induction	Health service delivery outcomes (SDO)	Service delivery level (SDO)	Service utilization	Rare diseases (SCD)	Buprenorphine induction was associated with reduced hospitalization, treatment center visits, ED visits, and at home opioid use
Impact of Nurse Navigation on Overall Survival and Timeliness to Care in Patients With Pancreatic Cancer in Advanced Stages.	Cruz, Zilipah; Nguyen, Andrew D.; Baker, Selena; Davis, Kaamela A.; Donnenberg, Rebecca; Warner, Terra; Arnoletti, Juan Pablo; Mercado, Catherine; Kayaleh, Omar; Laughlin, Amy	2025	USA	patients with pancreatic cancer	Nurse scientist study, 1 nurse navigator	Quantitative	Non-interventional	Nurse navigator addressed barriers to care, treatment adherance, and diagnostic testing	Health service delivery outcomes (SDO)	Service delivery level (SDO)	Service utilization	Oncogenetics (pancreatic CA)	Nurse navigation improved survival rates among patients with pancreatic CA
Perspectives of Women of Advanced Maternal Age on Telephonic Genetic Counselling in a South African Public Healthcare Setting	Bayley, Samantha; Malope, Malebo; Laing, Nakita	2025	South Africa	pregnant women in South Africa of advanced maternal age (≥ 40 years)	Not specified	Qualitative	Non-interventional	Midwife referred patients to telephonic genetic counseling services	Health service delivery outcomes (SDO)	Service delivery level (SDO)	Service utilization	Hereditary diseases	Participants had mixed experiences with telephonic genetic counseling. Experiences were shaped by trust or lack thereof, thoughts around decision making - influenced by risk perception, support systems, and emotional readiness. Interest in collecting information and inconsistent referral process from the midwife.
Challenges Faced by Nurses in Transitioning Pediatric Sickle Cell Disease Patients to Adult Care	Amoaku, GE; Wuaku, DA; Senoo-Dogbey, VE	2025	Ghana	Nurses working in pediatric SCD department	Nurse scientist study, 15 nurses	Qualitative	Non-interventional	Nurses working in SCD, transfer of care	Health service delivery outcomes (SDO)	Service delivery level (SDO)	Service utilization	Rare diseases (SCD)	Nurses lacked knowledge and training regarding transition of care (child to adult) for SCD. Other factors indicated include lack of care coordination, planning, protocol, progress management resource constraints, follow-up and increased workload.
The role of pharmacogenomic testing in optimizing depression treatment in medically underserved communities: Implications for nurse practitioner practice	Garcia, Gryan	2025	USA	underserved or uninsured patients with treatment resistent depression	Not specified	Descriptive	Non-interventional	NP led practicies participated in pharmacogenomic testing and guided precision treatment for TRD	Health service delivery outcomes (SDO)	Service delivery level (SDO)	Service utilization	Pharmacogenomics	Personalized treatment for TRD based on pharmacogenomic testing improved the liklihood of remission
